# Supplementary material for: Characterization of Members of the Fusarium incarnatum–equiseti Species Complex from Natural and Cultivated Grasses Intended for Grazing Cattle in Argentina
Source: J Fungi (Basel). 2025 Dec 29;12(1):26. doi: 10.3390/jof12010026 (PMC12843072; doi:10.3390/jof12010026)
Supplement: Supplementary file 1 [file jof-12-00026-s001.zip]

Archive with 1 entries (1 files):
- jof-4062005-supplementary.pdf
